# Supplementary material for: Analysis of HIF2α polymorphisms in infertile women with polycystic ovary syndrome or unexplained infertility
Source: Front Endocrinol (Lausanne). 2022 Sep 8;13:986567. doi: 10.3389/fendo.2022.986567 (PMC9492870; doi:10.3389/fendo.2022.986567)
Supplement: Supplementary file 1 [file DataSheet_1.xlsx]

## Sheet: 引物信息
SNP_ID	PCR Primer 1	PCR Primer 2	Extension primer orientation	Single base extension primer
rs1867783	ACGTTGGATGAGTTGAGAATCACCACTGCC	ACGTTGGATGACTTAGAATGTCCCTCTTTC	R	ACCACTGCCCCCCCC
rs4953361	ACGTTGGATGATTTGACAGTACAACAGGGC	ACGTTGGATGGTGTGTGTTTTGCCAGAGAG	F	CAGGGCCCATTATGAT
rs4145836	ACGTTGGATGTTAGGACTTCACGAGAGACG	ACGTTGGATGACCTCCAGGACCAGCTAAAG	F	gGAGAGACGTTGTGCT
rs2346176	ACGTTGGATGTGAGAAGGCTCGCTCTTCTT	ACGTTGGATGTGGCATCTGAAGTCAGGCAC	R	TCGCTCTTCTTCCCCGC
rs1868084	ACGTTGGATGCTTCTTAACATGTGTTATCTC	ACGTTGGATGCTCTCTAAATCTCCACATCC	R	GATTCTCACAACCCTGA
rs1992846	ACGTTGGATGGGCCTACCTCAACATATGTG	ACGTTGGATGAGTTGGACCTTGAAGGATCG	R	TGTGTTAAGTTGGACCC
rs11675232	ACGTTGGATGGAGAAACCGAGGAACTGAAC	ACGTTGGATGGAACTTCTCTGTCCAATATG	F	AAATATCCACACTTGGCT
rs1374749	ACGTTGGATGGTTTAAGCACAGACGGGTTC	ACGTTGGATGCAGGTAGAGCCACCTTTGTC	F	gggTGGACTCCCTCTCAC
rs6715787	ACGTTGGATGTTTAGCACATGGTGAACCTG	ACGTTGGATGCAAAATGCTCTTGCTGTCCC	F	ggggCCTGCACCTGGAATT
rs10193827	ACGTTGGATGACTGTGTGGCAGATGACTAC	ACGTTGGATGCCCCTGTTGTTAAGAGTCAC	F	ACTTCTATCCTTGTAAGTGC
rs1374748	ACGTTGGATGCAGCTGGCACTCTTCATTAC	ACGTTGGATGGCTTACTTCCTTATAGTTGCC	F	GGAAAATGGTTCTGAATCGG
rs17035079	ACGTTGGATGTGCCCACATGCTGTGCTAAG	ACGTTGGATGGGGTGGTAACCAATCAGTTC	F	gttgCTTCCTTACATGCTGCC
rs13412887	ACGTTGGATGTGAGATAATGGCTGTGCAAG	ACGTTGGATGGCAATAACAAGAAGCCTCAC	F	gaACTTTGAGAAGTCCAGACA
rs7557402	ACGTTGGATGAACAGGGATTCAGTCTGGTC	ACGTTGGATGGTGGAAAGTCTGAATGGCTC	R	CATTCTTCTCAATCTCACTAATG
rs3768729	ACGTTGGATGGCAACCAGTTACGAACTGTC	ACGTTGGATGCCTGAAGATCAGGAATCATC	F	gggcTGCATCTGCTATGTAACTG
rs11692911	ACGTTGGATGTAAACCGATGGGCAAGACTG	ACGTTGGATGTCCTCCCATAATCCTCTCAG	F	TTTGGAAAAGAATGCTTCAAAAC
rs2121266	ACGTTGGATGCTCTGAACTGAGAGCTAGTG	ACGTTGGATGGCCAAACAGAATACTCCAGC	R	ccacCTTCCCCATCTTGCTTTTAAC
rs4953353	ACGTTGGATGCGATTACTAAGCAGCCCATC	ACGTTGGATGACAGCTTTTCCCAGCTGGGC	R	ggtCTCCAGATAACCCAGCTCCTTA
rs3768728	ACGTTGGATGATGCTGTGCTGACTTCTTAG	ACGTTGGATGTCACGAGGCTTGATACTTCC	F	tgaTGTGCTGACTTCTTAGTTTGGC
rs7568285	ACGTTGGATGGGCACACTGAAAGGTAACTC	ACGTTGGATGTTACTTGGCTCCATCAAGGG	F	gacaaTGAAAGGTAACTCACAGCCCA
rs11125070	ACGTTGGATGCCATAGCTGCTGCATGGATA	ACGTTGGATGAAAAGCCCTAACATGAGTTC	F	cccccTTGGCGAAAAACTTGAAATCCT
rs2044456	ACGTTGGATGAAGCTGTCATCATTGCAGCC	ACGTTGGATGAAGTGCCATGTAGGCCTTTC	R	gggaTTCCTATGTAATCAAGTGAATTA
rs7577700	ACGTTGGATGCCCAAACTCTATTGCTGAGG	ACGTTGGATGGGCCTGAAAATAATTCGTGG	R	ggctcTTGCTGAGGAAATTGCCTTTTAG
rs11694193	ACGTTGGATGTGGAAACACCCTTGAAGCCC	ACGTTGGATGAGGGTGAGCACCACTCTTC	F	TCCCCAGTTCGCAAC
rs6753127	ACGTTGGATGAGCCTATAGACTCCTTCGTG	ACGTTGGATGTGCCTCAGCTGTGCACCTTG	F	CACTTCCTCCAGGGAGA
rs7571218	ACGTTGGATGAGAAATACCTTCCTGGACCC	ACGTTGGATGGACCTAATTCATACAGCTTG	R	ACTATTTGTAGAGGGGC
rs6720535	ACGTTGGATGGCTGCTCCATGTGCATTGTA	ACGTTGGATGGAGTGCAAAGGGACAGTAAG	R	AAGTCCTGTTCAACAATTC
rs11690951	ACGTTGGATGCTTCAGTATTCTAGCCTGAG	ACGTTGGATGTGTGACATCAGTGATCAGGC	R	ATTCTAGCCTGAGTTTGAG
rs11900910	ACGTTGGATGCAGCACCTACTTAGTGTAGC	ACGTTGGATGTGACAAACCTCAAGGCCACT	F	GCTTATCTTTTAAAATAAGCCAT
